# Supplementary material for: Exchange of C-Terminal Variable Sequences within Morbillivirus Nucleocapsid Protein Are Tolerated: Development and Evaluation of Two Marker (DIVA) Vaccines (Sungri/96 DIVA, Nigeria/75/1 DIVA) against PPR
Source: Viruses. 2021 Nov 21;13(11):2320. doi: 10.3390/v13112320 (PMC8623000; doi:10.3390/v13112320)
Supplement: Supplementary file 1 [file viruses-13-02320-s001.zip]

Archive with 1 entries (1 files):
- viruses-1423437-supplementary.pdf
